# Supplementary material for: Determination of the Botanical Origin and Physicochemical Properties of a Propolis Sample Through an Integrated Methodology
Source: Antioxidants (Basel). 2024 Nov 18;13(11):1412. doi: 10.3390/antiox13111412 (PMC11591193; doi:10.3390/antiox13111412)
Supplement: Supplementary file 1 [file antioxidants-13-01412-s001.zip]

Archive with 1 entries (1 files):
- antioxidants-3237865-supplementary.pdf
